# Supplementary material for: Association of metabolic syndrome with ruptured status of intracranial aneurysms in a definitively treated cohort: a retrospective cohort analysis
Source: Front Neurol. 2026 May 22;17:1817370. doi: 10.3389/fneur.2026.1817370 (PMC13236563; doi:10.3389/fneur.2026.1817370)
Supplement: Supplementary file 1 [file Data_Sheet_1.zip]

Archive with 17 entries (16 files):
- supply Figure/
- supply Figure/.DS_Store
- __MACOSX/supply Figure/._.DS_Store
- supply Figure/.~pply Figure.docx
- __MACOSX/supply Figure/._.~pply Figure.docx
- supply Figure/Supply Figure legend.docx
- __MACOSX/supply Figure/._Supply Figure legend.docx
- supply Figure/supply Figure1.png
- __MACOSX/supply Figure/._supply Figure1.png
- supply Figure/supply Figure3.png
- __MACOSX/supply Figure/._supply Figure3.png
- supply Figure/supply Figure2.png
- __MACOSX/supply Figure/._supply Figure2.png
- supply Figure/supply Figure5.png
- __MACOSX/supply Figure/._supply Figure5.png
- supply Figure/supply Figure4.png
- __MACOSX/supply Figure/._supply Figure4.png
